# Supplementary material for: Predicting lithium treatment response in bipolar patients using gender-specific gene expression biomarkers and machine learning
Source: F1000Res. 2018 Dec 7;7:474. Originally published 2018 Apr 18. [Version 3] doi: 10.12688/f1000research.14451.3 (PMC6381805; doi:10.12688/f1000research.14451.3)
Supplement: Supplementary file 1 [file f1000research-7-18909-s0001.tgz]

Archive with 1 entries (1 files):
- caf2ad95-c800-40fc-be2f-6c4d67dc41ac_updated_-_Supplementary_methods_for_Lithium_treatment_response_article.docx
